# Supplementary material for: Ceramide Is Involved in Temozolomide Resistance in Human Glioblastoma U87MG Overexpressing EGFR
Source: Int J Mol Sci. 2023 Oct 20;24(20):15394. doi: 10.3390/ijms242015394 (PMC10607229; doi:10.3390/ijms242015394)
Supplement: Supplementary file 1 [file ijms-24-15394-s001.zip]

Archive with 1 entries (1 files):
- ijms-2628222-supplementary.pdf
